# Supplementary material for: Colorectal Advanced Neoplasms Occur through Dual Carcinogenesis Pathways in Individuals with Coexisting Serrated Polyps
Source: PLoS One. 2014 May 21;9(5):e98059. doi: 10.1371/journal.pone.0098059 (PMC4029807; doi:10.1371/journal.pone.0098059)
Supplement: Information S1 — Clinicopathological and mutation data for advanced neoplasms. (XLSX) [file pone.0098059.s001.xlsx]

## Sheet: Supporting Information S1.
Supporting Information S1. Clinicopathological and mutation data for advanced neoplasms
AN#	Patient#	Group	Tissue availability	Index lesion	Age	Gender	FH of CRC	PH of CRC	Location	Size	Morphology	Grade/Histology	T	N	M	Stage	Vital status	OS	Recurrence	DFS	BRAF	KRAS	# of coexisted conventional adenomas	Location of coexisted conventional adenoma	# of coexisted serrated polyps	Contiguous components in HGIN
1	S1	AN+SP	Yes	No	35	Male	Present	Present	Right	15	0-Isp	Tubular adenoma	NA	NA	NA	0	Dead	1540	No	1540	Wild-type	Wild-type	9	Both	7	NA
2	S1	AN+SP	Yes	No	37	Male	Present	Present	Right	13	0-IIa	Tubular adenoma	NA	NA	NA	0	Dead	1001	No	1001	Wild-type	Wild-type	9	Both	7	NA
3	S1	AN+SP	Yes	No	38	Male	Present	Present	Right	12	0-IIa	Tubular adenoma	NA	NA	NA	0	Dead	518	No	518	Wild-type	Wild-type	9	Both	7	NA
4	S1	AN+SP	Yes	Yes	38	Male	Present	Present	Left	10	0-IIa	HGIN	NA	NA	NA	0	Dead	518	No	518	Wild-type	Mutation	9	Both	7	Conventional adenoma
5	S2	AN+SP	Yes	Yes	64	Male	Absent	Absent	Left	10	2	Moderately differentiated	2	0	0	1	Alive	1655	No	1655	Wild-type	Mutation	14	Both	4	NA
6	S2	AN+SP	Yes	No	64	Male	Absent	Absent	Left	8	0-Isp	HGIN	NA	NA	NA	0	Alive	1655	No	1655	Wild-type	Wild-type	14	Both	4	Conventional adenoma
7	S2	AN+SP	Yes	No	64	Male	Absent	Absent	Left	10	0-Isp	HGIN	NA	NA	NA	0	Alive	1655	No	1655	Wild-type	Wild-type	14	Both	4	Conventional adenoma
8	S2	AN+SP	Yes	No	64	Male	Absent	Absent	Left	20	0-Isp	HGIN	NA	NA	NA	0	Alive	1655	No	1655	Wild-type	Mutation	14	Both	4	Conventional adenoma
9	S2	AN+SP	Yes	No	64	Male	Absent	Absent	Left	12	0-Isp	HGIN	NA	NA	NA	0	Alive	1655	No	1655	Wild-type	Wild-type	14	Both	2	Conventional adenoma
10	S2	AN+SP	Yes	No	64	Male	Absent	Absent	Left	12	0-Is	Tubular adenoma	NA	NA	NA	0	Alive	1544	No	1544	Wild-type	Wild-type	14	Both	2	NA
11	S3	AN+SP	Yes	No	81	Female	Absent	Absent	Right	15	0-IIa	Tubular adenoma	NA	NA	NA	0	Alive	1708	Yes	1625	Wild-type	Mutation	4	Both	4	NA
12	S3	AN+SP	Yes	Yes	82	Female	Absent	Absent	Right	9	0-IIc	HGIN	NA	NA	NA	0	Alive	1281	No	1281	Wild-type	Wild-type	4	Both	4	None
13	S3	AN+SP	Yes	No	86	Female	Absent	Present	Right	12	0-IIa	Tubular adenoma	NA	NA	NA	0	Alive	20	No	20	Wild-type	Wild-type	4	Both	4	NA
14	S4	AN+SP	Yes	Yes	69	Female	Unknown	Absent	Left	22	2	Moderately differentiated	3	0	0	2a	Alive	1565	No	1565	Wild-type	Mutation	3	Both	2	NA
15	S5	AN+SP	Yes	Yes	75	Male	Unknown	Absent	Right	24	0-IIa	HGIN	NA	NA	NA	0	Alive	1498	No	1498	Wild-type	Wild-type	6	Both	2	Conventional adenoma
16	S6	AN+SP	Yes	Yes	65	Male	Unknown	Absent	Right	12	0-Isp	Tubular adenoma	NA	NA	NA	0	Alive	1405	No	1405	Wild-type	Wild-type	2	Right	1	NA
17	S7	AN+SP	Yes	Yes	75	Female	Absent	Absent	Left	40	2	Moderately differentiated	4a	0	1a	4a	Alive	1380	No	1380	Wild-type	Mutation	0	NA	2	NA
18	S8	AN+SP	Yes	Yes	64	Male	Absent	Absent	Left	80	2	Moderately differentiated	4a	0	0	2b	Alive	2793	No	2793	Wild-type	Wild-type	16	Both	2	NA
19	S9	AN+SP	Yes	Yes	65	Male	Unknown	Absent	Left	49	2	Moderately differentiated	2	2b	0	3b	Dead	1636	Yes	473	Wild-type	Wild-type	2	Both	1	NA
20	S10	AN+SP	Yes	Yes	74	Female	Unknown	Absent	Left	10	0-IIa+IIc	Moderately differentiated	1	0	0	1	Dead	204	No	204	Wild-type	Wild-type	4	Both	1	NA
21	S11	AN+SP	Yes	Yes	79	Male	Absent	Absent	Left	35	1	Moderately differentiated	2	0	0	1	Alive	1351	No	1351	Mutation	Wild-type	1	Right	1	NA
22	S12	AN+SP	Yes	Yes	86	Male	Absent	Absent	Right	32	2	Moderately differentiated	2	0	0	1	Alive	1317	No	1317	Mutation	Wild-type	0	NA	2	NA
23	S13	AN+SP	Yes	Yes	70	Male	Absent	Absent	Left	58	3	Moderately differentiated	3	0	0	2a	Alive	2150	No	2150	Wild-type	Wild-type	4	Left	1	NA
24	S13	AN+SP	Yes	No	72	Male	Absent	Absent	Left	10	0-Is	Tubular adenoma	NA	NA	NA	0	Alive	1391	No	1391	Wild-type	Wild-type	4	Left	1	NA
25	S13	AN+SP	Yes	No	72	Male	Absent	Absent	Left	13	0-IIa	Tubular adenoma	NA	NA	NA	0	Alive	1391	No	1391	Wild-type	Wild-type	4	Left	1	NA
26	S13	AN+SP	Yes	No	72	Male	Absent	Absent	Left	12	0-Isp	HGIN	NA	NA	NA	0	Alive	1391	No	1391	Wild-type	Wild-type	4	Left	1	Conventional adenoma
27	S14	AN+SP	Yes	Yes	87	Male	Absent	Absent	Left	50	2	Moderately differentiated	4a	1b	0	3b	Alive	1314	Yes	742	Mutation	Wild-type	6	Both	7	NA
28	S14	AN+SP	Yes	No	89	Male	Absent	Present	Left	27	2	Moderately differentiated	3	0	0	2a	Alive	572	Yes	572	Mutation	Wild-type	6	Both	7	NA
29	S14	AN+SP	Yes	No	89	Male	Absent	Present	Left	30	2	Moderately differentiated	4a	1c	0	3b	Alive	572	Yes	572	Mutation	Wild-type	6	Both	7	NA
30	S14	AN+SP	Yes	No	89	Male	Absent	Present	Right	10	0-Isp	Tubular adenoma	NA	NA	NA	0	Alive	433	Yes	433	Wild-type	Wild-type	6	Both	7	NA
31	S14	AN+SP	Yes	No	89	Male	Absent	Present	Right	12	0-Isp	Tubular adenoma	NA	NA	NA	0	Alive	433	Yes	433	Wild-type	Wild-type	6	Both	7	NA
32	S15	AN+SP	Yes	Yes	82	Male	Absent	Present	Left	15	0-IIa+IIc	Moderately differentiated	1	0	0	1	Alive	1279	No	1279	Wild-type	Wild-type	12	Both	1	NA
33	S16	AN+SP	Yes	Yes	76	Male	Absent	Absent	Left	40	2	Moderately differentiated	3	0	0	2a	Alive	1055	No	1055	Wild-type	Wild-type	2	Right	1	NA
34	S17	AN+SP	Yes	Yes	85	Female	Absent	Absent	Left	24	2	Moderately differentiated	2	0	0	1	Alive	1167	No	1167	Wild-type	Wild-type	3	Both	1	NA
35	S17	AN+SP	Yes	No	85	Female	Absent	Absent	Left	25	0-Ip	Tubulo-villous adenoma	NA	NA	NA	0	Alive	1167	No	1167	Wild-type	Mutation	3	Both	1	NA
36	S17	AN+SP	Yes	No	85	Female	Absent	Absent	Right	15	0-Isp	HGIN	NA	NA	NA	0	Alive	1175	No	1175	Wild-type	Wild-type	3	Both	1	Conventional adenoma
37	S18	AN+SP	Yes	Yes	58	Male	Absent	Absent	Right	30	0-IIa	Tubular adenoma	NA	NA	NA	0	Alive	1218	No	1218	Wild-type	Mutation	3	Both	1	NA
38	S19	AN+SP	Yes	Yes	65	Male	Absent	Absent	Left	36	2	Moderately differentiated	2	1b	0	3a	Alive	1047	No	1047	Wild-type	Wild-type	0	NA	3	NA
39	S20	AN+SP	Yes	Yes	60	Female	Absent	Absent	Left	40	3	Well differentiated	4a	1b	0	3b	Alive	1091	No	1091	Wild-type	Wild-type	4	Both	2	NA
40	S21	AN+SP	Yes	Yes	81	Female	Absent	Absent	Right	15	0-IIa	HGIN	NA	NA	NA	0	Alive	860	No	860	Wild-type	Mutation	22	Both	1	Conventional adenoma
41	S21	AN+SP	Yes	No	81	Female	Absent	Absent	Right	30	0-IIa	Tubulo-villous adenoma	NA	NA	NA	0	Alive	860	No	860	Wild-type	Mutation	22	Both	1	NA
42	S21	AN+SP	Yes	No	81	Female	Absent	Absent	Right	30	0-Is+IIa	Tubulo-villous adenoma	NA	NA	NA	0	Alive	860	No	860	Wild-type	Wild-type	22	Both	1	NA
43	S21	AN+SP	Yes	No	81	Female	Absent	Absent	Right	20	0-IIa	Tubulo-villous adenoma	NA	NA	NA	0	Alive	860	No	860	Wild-type	Wild-type	22	Both	1	NA
44	S21	AN+SP	Yes	No	81	Female	Absent	Absent	Right	20	0-IIa	Tubulo-villous adenoma	NA	NA	NA	0	Alive	860	No	860	Wild-type	Wild-type	22	Both	1	NA
45	S22	AN+SP	Yes	Yes	78	Male	Absent	Absent	Left	60	2	Moderately differentiated	3	0	0	2a	Alive	1030	No	1030	Wild-type	Wild-type	6	Both	2	NA
46	S22	AN+SP	Yes	No	79	Male	Absent	Absent	Left	12	0-Is	Tubular adenoma	NA	NA	NA	0	Alive	562	No	562	Wild-type	Wild-type	6	Both	2	NA
47	S22	AN+SP	Yes	No	79	Male	Absent	Absent	Left	25	0-IIa	Tubular adenoma	NA	NA	NA	0	Alive	562	No	562	Wild-type	Wild-type	6	Both	2	NA
48	S23	AN+SP	Yes	Yes	60	Female	Absent	Absent	Left	55	2	Moderately differentiated	4a	2a	0	3c	Alive	981	No	981	Wild-type	Wild-type	2	Left	5	NA
49	S23	AN+SP	Yes	No	60	Female	Absent	Absent	Left	15	0-Isp	Tubular adenoma	NA	NA	NA	0	Alive	981	No	981	Wild-type	Wild-type	2	Left	5	NA
50	S24	AN+SP	Yes	Yes	85	Male	Absent	Absent	Left	36	2	Moderately differentiated	3	1a	0	3b	Alive	698	No	698	Wild-type	Wild-type	7	Both	2	NA
51	S25	AN+SP	Yes	Yes	56	Male	Unknown	Absent	Left	48	2	Moderately differentiated	2	0	0	1	Alive	764	No	764	Wild-type	Wild-type	4	Both	1	NA
52	S26	AN+SP	Yes	Yes	65	Male	Present	Absent	Right	20	2	Moderately differentiated	2	0	0	1	Alive	715	No	715	Wild-type	Wild-type	0	NA	1	NA
53	S27	AN+SP	Yes	Yes	59	Male	Absent	Absent	Left	60	2	Moderately differentiated	3	1b	1a	4a	Alive	681	No	681	Wild-type	Mutation	2	Both	1	NA
54	S28	AN+SP	Yes	Yes	82	Male	Absent	Absent	Left	40	1	Moderately differentiated	3	0	0	2a	Alive	680	No	680	Wild-type	Mutation	1	Right	1	NA
55	S29	AN+SP	Yes	Yes	70	Male	Absent	Absent	Left	30	2	Moderately differentiated	3	0	0	2a	Alive	688	No	688	Wild-type	Wild-type	0	NA	1	NA
56	S30	AN+SP	Yes	Yes	66	Female	Absent	Absent	Left	50	2	Moderately differentiated	2	0	0	1	Alive	741	No	741	Wild-type	Mutation	1	Left	1	NA
57	S31	AN+SP	Yes	Yes	84	Male	Absent	Present	Left	12	0-IIa+IIc	Moderately differentiated	1	0	0	1	Alive	622	No	622	Wild-type	Wild-type	0	NA	4	NA
58	S32	AN+SP	Yes	Yes	61	Male	Absent	Absent	Left	10	2	Moderately differentiated	1	0	0	1	Alive	621	Yes	146	Wild-type	Wild-type	0	NA	1	NA
59	S33	AN+SP	Yes	Yes	61	Male	Absent	Absent	Right	75	3	Moderately differentiated	3	0	0	2a	Alive	610	No	610	Wild-type	Wild-type	0	NA	1	NA
60	S34	AN+SP	Yes	Yes	79	Female	Present	Absent	Right	105	5	Poorly differentiated	3	2b	0	3c	Alive	603	Yes	88	Mutation	Wild-type	2	Both	3	NA
61	S34	AN+SP	Yes	No	79	Female	Present	Absent	Right	33	0-Isp	HGIN	NA	NA	NA	0	Alive	603	No	88	Wild-type	Mutation	2	Both	3	Conventional adenoma
62	S34	AN+SP	Yes	No	79	Female	Present	Absent	Left	40	0-Is+IIa	HGIN	NA	NA	NA	0	Alive	603	No	88	Wild-type	Mutation	2	Both	3	Conventional adenoma
63	S35	AN+SP	Yes	Yes	45	Male	Absent	Absent	Left	40	2	Moderately differentiated	2	0	0	1	Alive	1318	No	1318	Wild-type	Wild-type	3	Left	1	NA
64	S36	AN+SP	Yes	Yes	85	Male	Unknown	Absent	Left	52	2	Moderately differentiated	3	0	0	2a	Alive	465	No	465	Wild-type	Wild-type	0	NA	3	NA
65	S37	AN+SP	Yes	Yes	63	Male	Present	Absent	Left	45	2	Moderately differentiated	3	0	0	2a	Alive	504	No	504	Wild-type	Wild-type	1	Left	1	NA
66	S37	AN+SP	Yes	No	63	Male	Present	Absent	Right	10	0-Isp	HGIN	NA	NA	NA	0	Alive	520	No	520	Wild-type	Wild-type	1	Left	1	Conventional adenoma
67	S37	AN+SP	Yes	No	63	Male	Present	Absent	Left	15	0-Ip	Tubular adenoma	NA	NA	NA	0	Alive	520	No	520	Wild-type	Wild-type	1	Left	1	NA
68	S38	AN+SP	Yes	Yes	74	Male	Present	Absent	Right	12	0-Isp	HGIN	NA	NA	NA	0	Alive	482	No	482	Wild-type	Mutation	0	NA	2	Conventional adenoma
69	S39	AN+SP	Yes	Yes	76	Male	Unknown	Absent	Left	15	0-Ip	HGIN	NA	NA	NA	0	Alive	495	No	495	Wild-type	Mutation	1	Left	1	Conventional adenoma
70	S40	AN+SP	Yes	Yes	79	Male	Present	Absent	Left	48	1	Moderately differentiated	3	0	0	2a	Alive	383	Yes	364	Wild-type	Wild-type	8	Both	1	NA
71	S40	AN+SP	Yes	No	79	Male	Present	Absent	Left	25	0-Ip	Well differentiated	1	0	0	1	Alive	383	Yes	364	Wild-type	Wild-type	8	Both	1	NA
72	S40	AN+SP	Yes	No	79	Male	Present	Absent	Right	10	0-Ip	Tubular adenoma	NA	NA	NA	0	Alive	385	Yes	366	Wild-type	Wild-type	8	Both	1	NA
73	S40	AN+SP	Yes	No	79	Male	Present	Absent	Right	16	0-Ip	Tubular adenoma	NA	NA	NA	0	Alive	385	Yes	366	Wild-type	Wild-type	8	Both	1	NA
74	S40	AN+SP	Yes	No	79	Male	Present	Absent	Left	12	0-Ip	Tubular adenoma	NA	NA	NA	0	Alive	385	Yes	366	Wild-type	Wild-type	8	Both	1	NA
75	S40	AN+SP	Yes	No	80	Male	Present	Absent	Right	12	0-Ip	Tubular adenoma	NA	NA	NA	0	Alive	20	Yes	1	Wild-type	Wild-type	8	Both	1	NA
76	N1	AN-only	Yes	Yes	60	Male	Absent	Absent	Left	105	0-IIa	HGIN	NA	NA	NA	0	Alive	1904-08-03	No	1904-08-03	Wild-type	Mutation	1	Left	0	Conventional adenoma
77	N2	AN-only	Yes	Yes	60	Female	Absent	Absent	Left	ND	0-Isp	HGIN	NA	NA	NA	0	Alive	1656	No	1656	Wild-type	Wild-type	1	Left	0	Conventional adenoma
78	N3	AN-only	Yes	Yes	59	Male	Unknown	Absent	Left	60	2	Well differentiated	3	2b	1b	4b	Alive	1589	No	1589	Wild-type	Mutation	0	NA	0	NA
79	N4	AN-only	Yes	No	70	Male	Absent	Unknown	Right	20	2	Moderately differentiated	2	0	0	1	Alive	1625	No	1625	Wild-type	Wild-type	1	Right	0	NA
80	N4	AN-only	Yes	Yes	70	Male	Absent	Unknown	Right	55	2	Moderately differentiated	3	0	0	2	Alive	1625	No	1625	Wild-type	Wild-type	1	Right	0	NA
81	N4	AN-only	Yes	No	70	Male	Absent	Unknown	Right	12	0-Isp	HGIN	NA	NA	NA	0	Alive	1625	No	1625	Wild-type	Wild-type	1	Right	0	Conventional adenoma
82	N5	AN-only	Yes	Yes	72	Female	Absent	Absent	Right	54	2	Moderately differentiated	3	1	0	3b	Alive	1610	No	1610	Wild-type	Mutation	3	Both	0	NA
83	N5	AN-only	Yes	No	72	Female	Absent	Absent	Left	10	0-Isp	Tubular adenoma	NA	NA	NA	0	Alive	1552	No	1552	Wild-type	Wild-type	2	Right	0	NA
84	N6	AN-only	Yes	Yes	79	Male	Absent	Absent	Left	10	0-IIa	Tubular adenoma	NA	NA	NA	0	Alive	1638	No	1638	Wild-type	Wild-type	1	Right	0	NA
85	N7	AN-only	Yes	Yes	77	Female	Unknown	Absent	Right	27	2	Moderately differentiated	3	0	0	2a	Alive	1576	No	1576	Wild-type	Wild-type	1	Left	0	NA
86	N7	AN-only	Yes	No	77	Female	Unknown	Absent	Left	15	0-Is	Tubular adenoma	NA	NA	NA	0	Alive	1516	No	1516	Wild-type	Mutation	0	NA	0	NA
87	N8	AN-only	Yes	Yes	67	Female	Present	Absent	Left	45	2	Moderately differentiated	3	2b	0	3c	Alive	1583	Yes	91	Wild-type	Wild-type	1	Left	0	NA
88	N9	AN-only	Yes	Yes	59	Female	Absent	Absent	Right	30	0-IIa	Tubular adenoma	NA	NA	NA	0	Dead	619	No	619	Wild-type	Mutation	0	NA	0	NA
89	N10	AN-only	Yes	Yes	72	Female	Absent	Absent	Right	70	2	Moderately differentiated	4a	2b	0	3c	Alive	1527	No	1527	Wild-type	Wild-type	1	Right	0	NA
90	N10	AN-only	Yes	No	72	Female	Absent	Absent	Right	10	0-Isp	Tubular adenoma	NA	NA	NA	0	Alive	1527	No	1527	Wild-type	Mutation	0	NA	0	NA
91	N11	AN-only	Yes	Yes	55	Female	Absent	Absent	Left	30	2	Moderately differentiated	3	1a	0	3b	Alive	1545	No	1545	Wild-type	Mutation	0	NA	0	NA
92	N12	AN-only	Yes	Yes	62	Female	Present	Absent	Right	30	0-Isp	HGIN	NA	NA	NA	0	Alive	1559	Yes	1514	Mutation	Wild-type	0	NA	0	Serrated polyp
93	N13	AN-only	Yes	Yes	76	Male	Absent	Absent	Left	20	0-Ip	Moderately differentiated	1	0	0	1	Dead	1301	No	1301	Wild-type	Wild-type	1	Left	0	NA
94	N14	AN-only	Yes	Yes	86	Male	Absent	Absent	Left	57	2	Poorly differentiated	3	1a	0	3b	Dead	459	Yes	120	Wild-type	Mutation	0	NA	0	NA
95	N15	AN-only	Yes	Yes	55	Female	Absent	Absent	Left	45	3	Moderately differentiated	4b	1b	0	3c	Alive	1467	No	1467	Wild-type	Wild-type	0	NA	0	NA
96	N16	AN-only	Yes	Yes	59	Female	Absent	Absent	Left	32	2	Well differentiated	3	1a	1a	4a	Alive	1394	No	1394	Wild-type	Wild-type	3	Both	0	NA
97	N17	AN-only	Yes	Yes	69	Male	Absent	Absent	Left	27	0-Ip	Well differentiated	1	0	0	1	Alive	1447	No	1447	Wild-type	Mutation	0	NA	0	NA
98	N18	AN-only	Yes	Yes	71	Male	Present	Absent	Left	43	2	Moderately differentiated	3	0	0	2a	Alive	1479	No	1479	Wild-type	Wild-type	16	Both	0	NA
99	N18	AN-only	Yes	No	71	Male	Present	Absent	Left	10	0-Isp	Tubular adenoma	NA	NA	NA	0	Alive	1479	No	1479	Wild-type	Wild-type	15	Both	0	NA
100	N19	AN-only	Yes	Yes	57	Male	Absent	Absent	Left	32	2	Moderately differentiated	3	0	0	2a	Alive	1453	No	1453	Wild-type	Wild-type	2	Both	0	NA
101	N20	AN-only	Yes	Yes	71	Male	Present	Absent	Left	50	3	Moderately differentiated	4a	0	0	2b	Alive	1528	No	1528	Wild-type	Wild-type	6	Both	0	NA
102	N20	AN-only	Yes	No	71	Male	Present	Absent	Left	18	0-Ip	HGIN	NA	NA	NA	0	Alive	1538	No	1538	Wild-type	Mutation	6	Both	0	Conventional adenoma
103	N20	AN-only	Yes	No	72	Male	Present	Absent	Right	10	0-Isp	Tubular adenoma	NA	NA	NA	0	Alive	983	No	983	Wild-type	Wild-type	6	Both	0	NA
104	N21	AN-only	Yes	No	80	Male	Absent	Absent	Right	15	0-IIa	Tubulo-villous adenoma	NA	NA	NA	0	Alive	1496	No	1496	Wild-type	Mutation	2	Both	0	NA
105	N21	AN-only	Yes	Yes	80	Male	Absent	Absent	Left	12	0-Isp	HGIN	NA	NA	NA	0	Alive	1496	No	1496	Wild-type	Wild-type	2	Both	0	Conventional adenoma
106	N22	AN-only	Yes	Yes	64	Male	Absent	Absent	Left	15	2	Moderately differentiated	2	0	0	1	Alive	1420	No	1420	Wild-type	Wild-type	1	Right	0	NA
107	N23	AN-only	Yes	Yes	87	Female	Unknown	Absent	Left	30	1	Moderately differentiated	2	0	0	1	Alive	393	No	393	Wild-type	Wild-type	1	Right	0	NA
108	N24	AN-only	Yes	Yes	71	Male	Absent	Absent	Left	76	1	Well differentiated	2	1a	0	3	Alive	1376	No	1376	Wild-type	Mutation	6	Both	0	NA
109	N25	AN-only	No	Yes	60	Male	Absent	Absent	Left	18	2	Moderately differentiated	2	0	0	1	Alive	1380	No	1380	ND	ND	3	Both	0	NA
110	N25	AN-only	No	No	60	Male	Absent	Absent	Left	24	0-IIa	HGIN	NA	NA	NA	0	Alive	1380	No	1380	ND	ND	2	Both	0	Conventional adenoma
111	N25	AN-only	Yes	No	62	Male	Absent	Absent	Left	16	0-IIa	HGIN	NA	NA	NA	0	Alive	678	No	678	Wild-type	Mutation	2	Both	0	Conventional adenoma
112	N26	AN-only	Yes	Yes	50	Female	Absent	Absent	Left	15	1	Well differentiated	2	0	0	1	Alive	1450	No	1450	Wild-type	Mutation	1	Left	0	NA
113	N27	AN-only	Yes	Yes	74	Male	Absent	Absent	Left	52	2	Moderately differentiated	4a	0	1a	4a	Alive	1377	No	1377	Wild-type	Wild-type	2	Both	0	NA
114	N27	AN-only	Yes	No	74	Male	Absent	Absent	Left	13	0-Isp	HGIN	NA	NA	NA	0	Alive	1377	No	1377	Wild-type	Mutation	2	Both	0	Conventional adenoma
115	N28	AN-only	Yes	Yes	54	Male	Absent	Absent	Left	48	2	Moderately differentiated	3	1b	0	3b	Alive	1384	No	1384	Wild-type	Wild-type	1	Left	0	NA
116	N29	AN-only	Yes	Yes	81	Male	Present	Absent	Right	45	2	Moderately differentiated	3	1b	0	3b	Alive	1356	No	1356	Wild-type	Mutation	0	NA	0	NA
117	N30	AN-only	Yes	Yes	74	Female	Unknown	Absent	Left	10	0-Ip	HGIN	NA	NA	NA	0	Alive	1383	No	1383	Wild-type	Wild-type	2	Left	0	Conventional adenoma
118	N31	AN-only	Yes	Yes	63	Female	Unknown	Absent	Right	22	0-Ip	Tubulo-villous adenoma	NA	NA	NA	0	Alive	1359	No	1359	Wild-type	Mutation	2	Right	0	NA
119	N32	AN-only	Yes	No	63	Female	Present	Absent	Left	10	0-Ip	Tubulo-villous adenoma	NA	NA	NA	0	Alive	1399	No	1399	Wild-type	Wild-type	3	Both	0	NA
120	N32	AN-only	Yes	No	63	Female	Present	Absent	Left	10	0-Isp	Tubulo-villous adenoma	NA	NA	NA	0	Alive	1399	No	1399	Wild-type	Mutation	3	Both	0	NA
121	N32	AN-only	Yes	Yes	63	Female	Present	Absent	Left	30	2	Moderately differentiated	3	0	0	2a	Alive	1392	Yes	719	Wild-type	Wild-type	3	Both	0	NA
122	N33	AN-only	Yes	Yes	74	Male	Absent	Absent	Left	34	2	Moderately differentiated	3	1a	0	3b	Alive	1358	No	1358	Wild-type	Wild-type	1	Left	0	NA
123	N34	AN-only	Yes	Yes	54	Male	Absent	Absent	Left	61	2	Poorly differentiated	4b	1a	0	3c	Alive	1350	Yes	308	Wild-type	Wild-type	1	Right	0	NA
124	N34	AN-only	Yes	No	54	Male	Absent	Absent	Left	36	1	Moderately differentiated	2	*	0	*	Alive	1350	Unknown	308	Wild-type	Wild-type	1	Right	0	NA
125	N35	AN-only	Yes	Yes	66	Female	Unknown	Absent	Left	20	2	Moderately differentiated	2	0	0	1	Alive	1222	No	1222	Wild-type	Wild-type	2	Right	0	NA
126	N36	AN-only	Yes	Yes	65	Male	Absent	Absent	Left	47	2	Moderately differentiated	4a	0	0	2b	Alive	1297	No	1297	Wild-type	Mutation	0	NA	0	NA
127	N37	AN-only	Yes	Yes	60	Female	Absent	Absent	Left	58	2	Moderately differentiated	3	0	0	2a	Alive	1335	No	1335	Wild-type	Mutation	6	Both	0	NA
128	N37	AN-only	Yes	No	61	Female	Absent	Absent	Left	8	0-Isp	Tubulo-villous adenoma	NA	NA	NA	0	Alive	981	No	981	Wild-type	Mutation	6	Both	0	NA
129	N37	AN-only	Yes	No	61	Female	Absent	Absent	Left	10	0-Ip	Tubulo-villous adenoma	NA	NA	NA	0	Alive	981	No	981	Wild-type	Mutation	6	Both	0	NA
130	N38	AN-only	Yes	Yes	49	Male	Absent	Absent	Left	50	2	Moderately differentiated	3	2a	0	3b	Alive	1076	Yes	236	Wild-type	Wild-type	0	NA	0	NA
131	N39	AN-only	Yes	No	67	Male	Absent	Absent	Right	20	0-Is	Tubular adenoma	NA	NA	NA	0	Alive	1292	No	1292	Wild-type	Wild-type	5	Both	0	NA
132	N39	AN-only	Yes	Yes	67	Male	Absent	Absent	Left	80	2	Moderately differentiated	4a	0	0	2b	Alive	1281	No	1281	Wild-type	Wild-type	5	Both	0	NA
133	N40	AN-only	Yes	Yes	60	Male	Absent	Absent	Left	35	0-IIa	HGIN	NA	NA	NA	0	Dead	35	No	35	Wild-type	Wild-type	0	NA	0	None
134	N41	AN-only	Yes	Yes	80	Female	Present	Present	Left	27	2	Moderately differentiated	2	0	0	1	Dead	22	No	22	Wild-type	Wild-type	0	NA	0	NA
135	N42	AN-only	Yes	Yes	71	Male	Absent	Absent	Left	55	2	Moderately differentiated	4a	0	0	2b	Alive	1265	Yes	663	Wild-type	Wild-type	3	Right	0	NA
136	N43	AN-only	Yes	Yes	58	Male	Unknown	Present	Right	60	3	Moderately differentiated	4a	2b	1b	4b	Dead	980	Yes	329	Wild-type	Wild-type	1	Right	0	NA
137	N44	AN-only	Yes	Yes	74	Male	Absent	Absent	Left	55	2	Moderately differentiated	3	2a	1a	4a	Alive	1237	Yes	426	Wild-type	Wild-type	0	NA	0	NA
138	N44	AN-only	Yes	No	74	Male	Absent	Absent	Right	19	0-Isp	HGIN	NA	NA	NA	0	Alive	1237	Yes	426	Wild-type	Mutation	0	NA	0	Conventional adenoma
139	N45	AN-only	Yes	Yes	64	Male	Absent	Absent	Left	20	0-IIa	HGIN	NA	NA	NA	0	Alive	934	No	934	Wild-type	Wild-type	5	Both	0	Conventional adenoma
140	N46	AN-only	Yes	Yes	69	Male	Absent	Absent	Left	12	0-Ip	HGIN	NA	NA	NA	0	Alive	1265	No	1265	Wild-type	Wild-type	5	Both	0	Conventional adenoma
141	N47	AN-only	Yes	Yes	77	Female	Present	Present	Right	33	2	Well differentiated	3	0	0	2a	Alive	1233	No	1233	Wild-type	Mutation	1	Left	0	NA
142	N47	AN-only	Yes	No	79	Female	Present	Present	Left	15	0-IIa	Tubular adenoma	NA	NA	NA	0	Alive	439	No	439	Wild-type	Wild-type	1	Left	0	NA
143	N48	AN-only	Yes	Yes	63	Female	Present	Absent	Left	55	3	Moderately differentiated	3	2b	1a	4a	Alive	1233	Yes	713	Wild-type	Wild-type	6	Left	0	NA
144	N48	AN-only	Yes	No	64	Female	Present	Absent	Left	13	0-Ip	HGIN	NA	NA	NA	0	Alive	617	No	97	Wild-type	Wild-type	6	Left	0	Conventional adenoma
145	N49	AN-only	Yes	Yes	75	Male	Absent	Absent	Left	40	2	Moderately differentiated	3	1b	0	3b	Dead	966	Yes	227	Wild-type	Wild-type	1	Left	0	NA
146	N50	AN-only	Yes	Yes	45	Female	Absent	Absent	Left	35	2	Moderately differentiated	2	1b	0	3a	Alive	1198	No	1198	Wild-type	Wild-type	0	NA	0	NA
147	N51	AN-only	Yes	Yes	59	Male	Absent	Absent	Right	20	0-IIa	Tubulo-villous adenoma	NA	NA	NA	0	Alive	1238	No	1238	Wild-type	Mutation	3	Both	0	NA
148	N52	AN-only	Yes	Yes	58	Female	Unknown	Absent	Left	30	2	Moderately differentiated	4a	2b	0	3c	Alive	1139	No	1139	Wild-type	Wild-type	1	Left	0	NA
149	N53	AN-only	Yes	Yes	43	Female	Unknown	Absent	Left	25	1	Moderately differentiated	2	0	0	1	Alive	1195	Yes	1126	Wild-type	Mutation	1	Right	0	NA
150	N54	AN-only	Yes	Yes	72	Male	Absent	Absent	Left	22	1	Moderately differentiated	4a	1a	0	3b	Alive	1186	No	1186	Wild-type	Wild-type	2	Both	0	NA
151	N54	AN-only	Yes	No	72	Male	Absent	Absent	Right	35	0-Is	Moderately differentiated	1	0	0	1	Alive	1186	No	1186	Wild-type	Mutation	2	Both	0	NA
152	N54	AN-only	Yes	No	72	Male	Absent	Absent	Left	12	0-Ip	Tubular adenoma	NA	NA	NA	0	Alive	1186	No	1186	Wild-type	Mutation	2	Both	0	NA
153	N55	AN-only	Yes	Yes	72	Female	Absent	Absent	Left	28	2	Moderately differentiated	2	0	0	1	Alive	1150	No	1150	Wild-type	Mutation	0	NA	0	NA
154	N56	AN-only	Yes	Yes	59	Male	Present	Absent	Left	25	0-Isp	Well differentiated	1	0	0	1	Alive	1141	No	1141	Wild-type	Wild-type	3	Left	0	NA
155	N57	AN-only	Yes	Yes	71	Male	Absent	Absent	Left	12	0-Is	Tubular adenoma	NA	NA	NA	0	Alive	1141	No	1141	Wild-type	Wild-type	8	Both	0	NA
156	N57	AN-only	Yes	No	71	Male	Absent	Absent	Left	10	0-Is+IIc	Tubular adenoma	NA	NA	NA	0	Alive	1141	No	1141	Wild-type	Wild-type	8	Both	0	NA
157	N57	AN-only	Yes	No	73	Male	Absent	Absent	Left	10	0-Isp	Tubular adenoma	NA	NA	NA	0	Alive	580	No	580	Wild-type	Wild-type	8	Both	0	NA
158	N58	AN-only	Yes	No	82	Female	Absent	Absent	Right	12	0-Isp	Tubulo-villous adenoma	NA	NA	NA	0	Alive	1115	No	1115	Wild-type	Mutation	2	Right	0	NA
159	N58	AN-only	Yes	Yes	82	Female	Absent	Absent	Left	40	2	Moderately differentiated	3	0	0	2a	Alive	1106	No	1106	Wild-type	Wild-type	2	Right	0	NA
160	N59	AN-only	Yes	Yes	66	Male	Unknown	Absent	Left	35	2	Moderately differentiated	3	0	0	2a	Alive	1097	No	1097	Wild-type	Wild-type	4	Both	0	NA
161	N59	AN-only	Yes	No	66	Male	Unknown	Absent	Left	22	0-Ip	Well differentiated	1	0	0	1	Alive	1097	No	1097	Wild-type	Wild-type	4	Both	0	NA
162	N60	AN-only	Yes	Yes	68	Female	Absent	Absent	Left	12	0-Isp	HGIN	NA	NA	NA	0	Alive	1008	No	1008	Wild-type	Mutation	2	Both	0	Conventional adenoma
163	N61	AN-only	Yes	Yes	63	Male	Absent	Absent	Left	30	2	Moderately differentiated	1	0	0	1	Alive	994	No	994	Wild-type	Wild-type	0	NA	0	NA
164	N62	AN-only	Yes	Yes	69	Female	Present	Absent	Left	14	0-Isp	Moderately differentiated	1	1a	0	3a	Alive	1003	No	1003	Wild-type	Wild-type	1	Left	0	NA
165	N63	AN-only	Yes	No	86	Male	Unknown	Absent	Right	10	0-Ip	Tubular adenoma	NA	NA	NA	0	Alive	1028	No	1028	Wild-type	Wild-type	17	Both	0	NA
166	N63	AN-only	Yes	No	86	Male	Unknown	Absent	Left	10	0-Is	Tubular adenoma	NA	NA	NA	0	Alive	1028	No	1028	Wild-type	Wild-type	17	Both	0	NA
167	N63	AN-only	Yes	No	86	Male	Unknown	Absent	Left	15	0-Ip	Tubular adenoma	NA	NA	NA	0	Alive	1028	No	1028	Wild-type	Wild-type	17	Both	0	NA
168	N63	AN-only	Yes	Yes	86	Male	Unknown	Absent	Left	20	2	Moderately differentiated	2	0	0	1	Alive	1021	No	1021	Wild-type	Wild-type	17	Both	0	NA
169	N64	AN-only	Yes	Yes	59	Male	Absent	Absent	Left	30	2	Moderately differentiated	2	0	0	1	Alive	972	No	972	Wild-type	Wild-type	5	Both	0	NA
170	N65	AN-only	Yes	Yes	73	Male	Unknown	Absent	Left	30	2	Moderately differentiated	3	1b	0	3b	Alive	999	No	999	Wild-type	Wild-type	2	Both	0	NA
171	N66	AN-only	Yes	Yes	50	Female	Present	Absent	Left	17	0-IIa+IIc	Moderately differentiated	1	0	0	1	Alive	951	No	951	Wild-type	Wild-type	0	NA	0	NA
172	N67	AN-only	Yes	Yes	64	Female	Absent	Absent	Left	36	2	Moderately differentiated	2	1b	0	3a	Alive	969	No	969	Wild-type	Mutation	2	Left	0	NA
173	N68	AN-only	Yes	Yes	69	Male	Absent	Absent	Left	70	2	Moderately differentiated	3	0	0	2a	Alive	833	No	833	Wild-type	Wild-type	8	Both	0	NA
174	N68	AN-only	Yes	No	69	Male	Absent	Absent	Left	10	0-Ip	Tubular adenoma	NA	NA	NA	0	Alive	833	No	833	Wild-type	Wild-type	8	Both	0	NA
175	N69	AN-only	Yes	Yes	62	Male	Absent	Absent	Left	20	0-Ip	Tubular adenoma	NA	NA	NA	0	Alive	925	No	925	Wild-type	Wild-type	4	Both	0	NA
176	N70	AN-only	Yes	Yes	77	Female	Absent	Absent	Left	35	2	Moderately differentiated	3	0	0	2a	Alive	895	No	895	Wild-type	Mutation	2	Both	0	NA
177	N71	AN-only	Yes	Yes	90	Female	Absent	Absent	Right	68	2	Moderately differentiated	4a	0	0	2	Alive	493	No	493	Wild-type	Wild-type	1	Right	0	NA
178	N72	AN-only	Yes	Yes	86	Male	Absent	Absent	Left	45	2	Moderately differentiated	3	0	0	2a	Alive	911	Yes	336	Wild-type	Wild-type	1	Right	0	NA
179	N73	AN-only	Yes	Yes	62	Male	Unknown	Absent	Left	12	0-IIa	Tubular adenoma	NA	NA	NA	0	Alive	816	No	816	Wild-type	Wild-type	3	Left	0	NA
180	N74	AN-only	Yes	Yes	62	Male	Absent	Absent	Right	12	0-Ip	Tubular adenoma	NA	NA	NA	0	Alive	855	No	855	Wild-type	Wild-type	1	Right	0	NA
181	N75	AN-only	Yes	Yes	75	Female	Absent	Absent	Right	35	2	Well differentiated	4b	0	0	2c	Alive	846	No	846	Wild-type	Mutation	2	Both	0	NA
182	N75	AN-only	Yes	No	76	Female	Absent	Absent	Left	10	0-Ip	Tubular adenoma	NA	NA	NA	0	Alive	343	No	343	Wild-type	Wild-type	2	Both	0	NA
183	N76	AN-only	Yes	Yes	66	Male	Absent	Absent	Left	16	0-IIa+IIc	Well differentiated	1	0	0	1	Alive	729	No	729	Wild-type	Wild-type	1	Right	0	NA
184	N77	AN-only	Yes	Yes	81	Male	Unknown	Absent	Right	28	2	Moderately differentiated	2	0	0	1	Dead	211	No	211	Wild-type	Wild-type	0	NA	0	NA
185	N77	AN-only	Yes	No	81	Male	Unknown	Absent	Right	10	0-Ip	HGIN	NA	NA	NA	0	Dead	211	No	211	Wild-type	Mutation	0	NA	0	Conventional adenoma
186	N78	AN-only	Yes	Yes	70	Female	Absent	Absent	Left	27	2	Moderately differentiated	2	0	0	1	Alive	839	No	839	Wild-type	Wild-type	0	NA	0	NA
187	N79	AN-only	Yes	Yes	75	Male	Absent	Absent	Left	25	0-Is+IIa	Tubulo-villous adenoma	NA	NA	NA	0	Alive	864	No	864	Wild-type	Mutation	1	Left	0	NA
188	N80	AN-only	Yes	Yes	57	Male	Absent	Absent	Left	20	0-Ip	Tubulo-villous adenoma	NA	NA	NA	0	Alive	713	No	713	Wild-type	Wild-type	2	Left	0	NA
189	N80	AN-only	Yes	No	57	Male	Absent	Absent	Left	12	0-Ip	Tubular adenoma	NA	NA	NA	0	Alive	713	No	713	Wild-type	Wild-type	2	Left	0	NA
190	N81	AN-only	Yes	Yes	67	Male	Absent	Absent	Left	38	2	Moderately differentiated	2	0	0	1	Alive	827	No	827	Wild-type	Wild-type	5	Both	0	NA
191	N82	AN-only	Yes	No	67	Male	Absent	Absent	Left	30	0-Ip	Well differentiated	1	0	0	1	Alive	581	No	581	Wild-type	Wild-type	2	Left	0	NA
192	N82	AN-only	Yes	Yes	67	Male	Absent	Absent	Left	58	2	Moderately differentiated	4b	0	0	2c	Alive	577	No	577	Wild-type	Wild-type	2	Left	0	NA
193	N83	AN-only	Yes	Yes	75	Female	Absent	Absent	Right	26	2	Moderately differentiated	3	1b	0	3b	Alive	761	No	761	Wild-type	Mutation	3	Both	0	NA
194	N83	AN-only	Yes	No	75	Female	Absent	Absent	Right	11	0-Is	Tubular adenoma	NA	NA	NA	0	Alive	761	No	761	Wild-type	Wild-type	3	Both	0	NA
195	N84	AN-only	Yes	Yes	49	Female	Unknown	Absent	Right	110	5	Poorly differentiated	4a	1b	0	3b	Alive	769	No	769	Wild-type	Wild-type	1	Left	0	NA
196	N85	AN-only	Yes	No	61	Male	Absent	Absent	Right	5	0-Is	Tubulo-villous adenoma	NA	NA	NA	0	Alive	773	No	773	Wild-type	Wild-type	2	Right	0	NA
197	N85	AN-only	Yes	No	61	Male	Absent	Absent	Right	23	0-Isp	HGIN	NA	NA	NA	0	Alive	773	No	773	Wild-type	Wild-type	2	Right	0	Conventional adenoma
198	N85	AN-only	Yes	Yes	62	Male	Absent	Absent	Left	20	0-Ip	Moderately differentiated	2	0	0	1	Alive	743	No	743	Wild-type	Wild-type	2	Right	0	NA
199	N86	AN-only	Yes	Yes	67	Male	Absent	Absent	Left	32	2	Moderately differentiated	3	1a	0	3b	Alive	767	Yes	405	Wild-type	Mutation	0	NA	0	NA
200	N86	AN-only	Yes	No	67	Male	Absent	Absent	Left	18	0-Ip	HGIN	NA	NA	NA	0	Alive	767	Yes	405	Wild-type	Mutation	0	NA	0	Conventional adenoma
201	N87	AN-only	Yes	Yes	77	Female	Absent	Absent	Right	10	0-Isp	Tubulo-villous adenoma	NA	NA	NA	0	Alive	383	No	383	Wild-type	Mutation	2	Both	0	NA
202	N88	AN-only	Yes	Yes	79	Male	Absent	Absent	Right	10	0-IIa	Tubular adenoma	NA	NA	NA	0	Alive	735	No	735	Wild-type	Wild-type	3	Both	0	NA
203	N88	AN-only	Yes	No	79	Male	Absent	Absent	Left	10	0-IIa	Tubular adenoma	NA	NA	NA	0	Alive	735	No	735	Wild-type	Wild-type	3	Both	0	NA
204	N89	AN-only	Yes	No	81	Male	Absent	Present	Left	13	0-Is	HGIN	NA	NA	NA	0	Alive	742	No	742	Wild-type	Wild-type	5	Both	0	None
205	N89	AN-only	Yes	Yes	81	Male	Absent	Present	Left	28	1	Moderately differentiated	2	0	0	1	Alive	742	No	742	Wild-type	Mutation	5	Both	0	NA
206	N89	AN-only	Yes	No	81	Male	Absent	Present	Left	19	0-Ip	HGIN	NA	NA	NA	0	Alive	742	No	742	Wild-type	Wild-type	5	Both	0	Conventional adenoma
207	N89	AN-only	Yes	No	82	Male	Absent	Present	Left	13	0-Isp	Tubulo-villous adenoma	NA	NA	NA	0	Alive	386	No	386	Wild-type	Wild-type	5	Both	0	NA
208	N90	AN-only	Yes	Yes	71	Male	Absent	Absent	Left	10	0-Isp	HGIN	NA	NA	NA	0	Alive	778	No	778	Wild-type	Mutation	5	Both	0	Conventional adenoma
209	N91	AN-only	Yes	No	67	Male	Absent	Absent	Left	10	0-Isp	HGIN	NA	NA	NA	0	Alive	684	No	684	Wild-type	Wild-type	2	Left	0	Conventional adenoma
210	N91	AN-only	Yes	Yes	67	Male	Absent	Absent	Left	50	2	Moderately differentiated	3	0	0	2a	Alive	684	No	684	Wild-type	Wild-type	2	Left	0	NA
211	N92	AN-only	Yes	Yes	61	Male	Absent	Absent	Left	15	0-Ip	Moderately differentiated	1	0	0	1	Alive	551	No	551	Wild-type	Wild-type	1	Right	0	NA
212	N93	AN-only	Yes	Yes	70	Male	Absent	Absent	Left	80	2	Moderately differentiated	3	0	0	2a	Alive	662	No	662	Wild-type	Wild-type	6	Both	0	NA
213	N93	AN-only	Yes	No	70	Male	Absent	Absent	Left	9	0-Isp	HGIN	NA	NA	NA	0	Alive	662	No	662	Wild-type	Mutation	6	Both	0	Conventional adenoma
214	N93	AN-only	Yes	No	71	Male	Absent	Absent	Left	12	0-Isp	Tubular adenoma	NA	NA	NA	0	Alive	230	No	230	Wild-type	Wild-type	6	Both	0	NA
215	N94	AN-only	Yes	Yes	77	Female	Present	Absent	Left	36	2	Moderately differentiated	3	1b	0	3b	Alive	500	No	500	Wild-type	Wild-type	0	NA	0	NA
216	N95	AN-only	Yes	Yes	63	Female	Absent	Absent	Left	25	2	Moderately differentiated	3	0	0	2a	Alive	590	No	590	Wild-type	Wild-type	1	Left	0	NA
217	N96	AN-only	Yes	Yes	66	Male	Absent	Absent	Left	62	2	Moderately differentiated	4a	0	0	2b	Alive	618	No	618	Wild-type	Wild-type	1	Left	0	NA
218	N97	AN-only	Yes	Yes	63	Female	Absent	Absent	Left	63	0-Ip	Well differentiated	1	0	0	1	Alive	41	No	41	Wild-type	Wild-type	1	Left	0	NA
219	N98	AN-only	Yes	Yes	73	Female	Unknown	Absent	Right	94	2	Moderately differentiated	3	0	0	2a	Alive	567	No	567	Wild-type	Mutation	0	NA	0	NA
220	N99	AN-only	Yes	Yes	69	Female	Absent	Absent	Right	12	0-Ip	Tubular adenoma	NA	NA	NA	0	Alive	666	No	666	Wild-type	Wild-type	2	Right	0	NA
221	N100	AN-only	Yes	Yes	77	Male	Absent	Absent	Left	16	0-IIa+IIc	Moderately differentiated	1	0	0	1	Alive	635	No	635	Wild-type	Wild-type	0	NA	0	NA
222	N101	AN-only	Yes	Yes	73	Male	Unknown	Absent	Left	40	0-IIa	HGIN	NA	NA	NA	0	Alive	116	No	116	Wild-type	Wild-type	0	NA	0	Conventional adenoma
223	N102	AN-only	Yes	Yes	87	Male	Absent	Absent	Left	41	1	Well differentiated	3	0	0	2a	Alive	627	No	627	Wild-type	Mutation	1	Right	0	NA
224	N103	AN-only	Yes	Yes	75	Male	Unknown	Absent	Right	44	2	Moderately differentiated	4a	0	0	2b	Alive	292	No	292	Wild-type	Mutation	4	Right	0	NA
225	N104	AN-only	Yes	Yes	71	Male	Unknown	Absent	Right	44	2	Moderately differentiated	3	0	1a	4a	Alive	499	No	499	Wild-type	Wild-type	4	Both	0	NA
226	N105	AN-only	Yes	Yes	82	Male	Present	Absent	Right	20	0-IIa	Well differentiated	1	0	0	1	Alive	652	No	652	Wild-type	Wild-type	1	Right	0	NA
227	N106	AN-only	Yes	Yes	53	Female	Present	Absent	Left	28	2	Moderately differentiated	3	0	1a	4a	Alive	580	No	580	Wild-type	Wild-type	1	Left	0	NA
228	N107	AN-only	Yes	Yes	60	Male	Absent	Absent	Left	15	0-Isp	Tubulo-villous adenoma	NA	NA	NA	0	Alive	587	No	587	Wild-type	Wild-type	2	Both	0	NA
229	N108	AN-only	Yes	Yes	41	Female	Absent	Absent	Left	43	2	Moderately differentiated	3	1c	0	3b	Alive	558	Yes	362	Wild-type	Wild-type	0	NA	0	NA
230	N109	AN-only	Yes	Yes	60	Female	Absent	Absent	Left	47	1	Well differentiated	2	1a	0	3a	Alive	532	No	532	Wild-type	Wild-type	0	NA	0	NA
231	N110	AN-only	Yes	No	63	Female	Absent	Absent	Right	35	0-IIa	Tubular adenoma	NA	NA	NA	0	Alive	1201	Yes	593	Wild-type	Wild-type	22	Both	0	NA
232	N110	AN-only	Yes	Yes	63	Female	Absent	Absent	Left	20	0-Ip	HGIN	NA	NA	NA	0	Alive	1194	No	1194	Wild-type	Wild-type	22	Both	0	Conventional adenoma
233	N110	AN-only	Yes	No	63	Female	Absent	Absent	Left	10	0-Ip	Tubular adenoma	NA	NA	NA	0	Alive	1194	No	1194	Wild-type	Wild-type	22	Both	0	NA
234	N110	AN-only	Yes	No	67	Female	Absent	Absent	Right	30	0-IIa	Tubular adenoma	NA	NA	NA	0	Alive	547	No	547	Wild-type	Wild-type	22	Both	0	NA
235	N110	AN-only	Yes	No	67	Female	Absent	Absent	Left	20	0-IIa	Tubular adenoma	NA	NA	NA	0	Alive	547	No	547	Wild-type	Wild-type	22	Both	0	NA
236	N110	AN-only	Yes	No	67	Female	Absent	Absent	Left	10	0-Is+IIa	Tubular adenoma	NA	NA	NA	0	Alive	547	No	547	Wild-type	Mutation	22	Both	0	NA
237	N110	AN-only	Yes	No	67	Female	Absent	Absent	Left	10	0-IIa	Tubular adenoma	NA	NA	NA	0	Alive	547	No	547	Wild-type	Wild-type	22	Both	0	NA
238	N110	AN-only	Yes	No	68	Female	Absent	Absent	Right	12	0-IIa	Tubular adenoma	NA	NA	NA	0	Alive	363	No	363	ND	ND	22	Both	0	NA
239	N110	AN-only	Yes	No	68	Female	Absent	Absent	Left	10	0-IIa	Tubular adenoma	NA	NA	NA	0	Alive	363	No	363	Wild-type	Wild-type	22	Both	0	NA
240	N111	AN-only	Yes	No	78	Female	Absent	Absent	Right	20	0-IIa	HGIN	NA	NA	NA	0	Alive	472	No	472	Wild-type	Mutation	2	Both	0	Conventional adenoma
241	N111	AN-only	Yes	Yes	78	Female	Absent	Absent	Left	30	0-Isp	HGIN	NA	NA	NA	0	Alive	472	No	472	Wild-type	Wild-type	2	Both	0	Conventional adenoma
242	N112	AN-only	Yes	No	79	Female	Absent	Absent	Right	12	0-IIa	Tubular adenoma	NA	NA	NA	0	Alive	498	No	498	Wild-type	Wild-type	3	Both	0	NA
243	N112	AN-only	No	No	79	Female	Absent	Absent	Right	15	0-Is+IIa	HGIN	NA	NA	NA	0	Alive	498	No	498	ND	ND	3	Both	0	Conventional adenoma
244	N112	AN-only	Yes	Yes	79	Female	Absent	Absent	Left	36	0-Isp	Well differentiated	1	0	0	1	Alive	498	No	498	Wild-type	Mutation	3	Both	0	NA
245	N113	AN-only	Yes	Yes	61	Male	Present	Absent	Right	17	0-IIa	Tubular adenoma	NA	NA	NA	0	Alive	330	No	330	ND	ND	1	Right	0	NA
246	N114	AN-only	Yes	Yes	63	Female	Present	Absent	Left	40	2	Moderately differentiated	3	0	0	2a	Alive	349	No	349	Wild-type	Mutation	0	NA	0	NA
247	N115	AN-only	Yes	Yes	74	Male	Absent	Absent	Left	39	2	Moderately differentiated	3	1b	0	3b	Alive	378	No	378	Wild-type	Wild-type	0	NA	0	NA
248	N116	AN-only	Yes	Yes	74	Female	Absent	Absent	Left	23	2	Moderately differentiated	2	1b	0	3a	Alive	390	No	390	Wild-type	Wild-type	1	Right	0	NA
249	N117	AN-only	Yes	Yes	84	Female	Unknown	Absent	Right	19	2	Moderately differentiated	3	0	0	2a	Alive	332	No	332	Wild-type	Mutation	1	Left	0	NA
250	N118	AN-only	Yes	No	63	Female	Absent	Absent	Right	10	0-Isp	Tubular adenoma	NA	NA	NA	0	Alive	372	No	372	Wild-type	Wild-type	2	Both	0	NA
251	N118	AN-only	Yes	No	63	Female	Absent	Absent	Left	10	0-Is	Tubular adenoma	NA	NA	NA	0	Alive	372	No	372	Wild-type	Wild-type	2	Both	0	NA
252	N118	AN-only	Yes	No	63	Female	Absent	Absent	Left	10	0-Isp	HGIN	NA	NA	NA	0	Alive	372	No	372	Wild-type	Wild-type	2	Both	0	Conventional adenoma
253	N118	AN-only	Yes	Yes	63	Female	Absent	Absent	Left	8	1	Moderately differentiated	2	0	0	1	Alive	330	No	330	Wild-type	Wild-type	2	Both	0	NA
254	N119	AN-only	Yes	Yes	69	Female	Absent	Absent	Left	37	2	Moderately differentiated	3	0	0	2a	Alive	287	No	287	Wild-type	Wild-type	0	NA	0	NA
