# Supplementary material for: Colorectal Advanced Neoplasms Occur through Dual Carcinogenesis Pathways in Individuals with Coexisting Serrated Polyps
Source: PLoS One. 2014 May 21;9(5):e98059. doi: 10.1371/journal.pone.0098059 (PMC4029807; doi:10.1371/journal.pone.0098059)
Supplement: Information S3 — Levels of LINE-1 methylation in adjacent mucosa. (XLSX) [file pone.0098059.s003.xlsx]

## Sheet: Supporting Information S3.
Supporting Information S3. Levels of LINE-1 methylation in adjacent mucosa
Adjacent mucosa#	Patient#	Group	LINE-1 methylation level (%)
1	S2	AN+SP	79
2	S3	AN+SP	77
3	S4	AN+SP	77
4	S5	AN+SP	79
5	S6	AN+SP	80
6	S7	AN+SP	79
7	S8	AN+SP	71
8	S9	AN+SP	82
9	S10	AN+SP	79
10	S11	AN+SP	79
11	S12	AN+SP	77
12	S13	AN+SP	82
13	S14	AN+SP	76
14	S15	AN+SP	79
15	S16	AN+SP	81
16	S17	AN+SP	76
17	S19	AN+SP	75
18	S20	AN+SP	80
19	S22	AN+SP	76
20	S23	AN+SP	80
21	S24	AN+SP	80
22	S25	AN+SP	79
23	S26	AN+SP	80
24	S27	AN+SP	78
25	S28	AN+SP	73
26	S29	AN+SP	80
27	S30	AN+SP	78
28	S31	AN+SP	78
29	S32	AN+SP	78
30	S33	AN+SP	78
31	S34	AN+SP	75
32	S35	AN+SP	78
33	S36	AN+SP	78
34	S37	AN+SP	83
35	S40	AN+SP	78
36	N1	AN-only	76
37	N3	AN-only	81
38	N4	AN-only	74
39	N5	AN-only	76
40	N7	AN-only	79
41	N8	AN-only	76
42	N10	AN-only	80
43	N11	AN-only	78
44	N14	AN-only	79
45	N15	AN-only	75
46	N16	AN-only	79
47	N18	AN-only	74
48	N19	AN-only	73
49	N20	AN-only	76
50	N22	AN-only	80
51	N23	AN-only	77
52	N24	AN-only	76
53	N26	AN-only	80
54	N27	AN-only	78
55	N28	AN-only	78
56	N29	AN-only	79
57	N32	AN-only	76
58	N33	AN-only	81
59	N34	AN-only	74
60	N35	AN-only	79
61	N36	AN-only	79
62	N37	AN-only	79
63	N38	AN-only	78
64	N39	AN-only	78
65	N41	AN-only	78
66	N42	AN-only	80
67	N43	AN-only	82
68	N44	AN-only	74
69	N45	AN-only	73
70	N47	AN-only	80
71	N48	AN-only	80
72	N49	AN-only	77
73	N50	AN-only	76
74	N52	AN-only	79
75	N53	AN-only	79
76	N54	AN-only	83
77	N55	AN-only	78
78	N56	AN-only	83
79	N58	AN-only	76
80	N61	AN-only	80
81	N62	AN-only	79
82	N63	AN-only	81
83	N64	AN-only	78
84	N65	AN-only	81
85	N66	AN-only	78
86	N67	AN-only	82
87	N68	AN-only	80
88	N70	AN-only	78
89	N72	AN-only	80
90	N75	AN-only	80
91	N76	AN-only	80
92	N77	AN-only	79
93	N78	AN-only	75
94	N81	AN-only	79
95	N82	AN-only	78
96	N83	AN-only	79
97	N84	AN-only	80
98	N85	AN-only	82
99	N86	AN-only	80
100	N89	AN-only	80
101	N91	AN-only	78
102	N92	AN-only	80
103	N93	AN-only	78
104	N94	AN-only	77
105	N95	AN-only	78
106	N96	AN-only	78
107	N98	AN-only	83
108	N100	AN-only	79
109	N102	AN-only	80
110	N103	AN-only	73
111	N104	AN-only	78
112	N106	AN-only	80
113	N108	AN-only	81
114	N109	AN-only	79
115	N112	AN-only	83
116	N114	AN-only	77
117	N115	AN-only	77
118	N116	AN-only	78
119	N117	AN-only	80
120	N118	AN-only	79
121	N119	AN-only	83
